# Supplementary material for: Behavioural Monitoring Underlines Habituation to Repeated Stressor Stimuli in Farmed Gilthead Sea Bream (Sparus aurata) Reared at a High Stocking Density
Source: Biology (Basel). 2024 Oct 29;13(11):879. doi: 10.3390/biology13110879 (PMC11592208; doi:10.3390/biology13110879)
Supplement: Supplementary file 1 [file biology-13-00879-s001.zip]

Archive with 1 entries (1 files):
- biology-3274850-supplementary.pdf
